# Supplementary material for: Exploring the impact of short daily haemodialysis on muscle strength and bone health in end‐stage kidney disease patients
Source: J Cachexia Sarcopenia Muscle. 2024 Jan 25;15(2):718–25. doi: 10.1002/jcsm.13428 (PMC10995248; doi:10.1002/jcsm.13428)
Supplement: Supplementary file 2 — Data S1. Supporting Information. [file JCSM-15-718-s002.Rmd]

---
title: "Reproducible report"
author: "Hugo de Luca Correa"
date: "`r format(Sys.time(), '%d %B, %Y')`"
output:
  pdf_document:
    toc: yes
    output:
  html_document:
    highlight: textmate
    theme: flatly
    number_sections: yes
    toc: yes
    toc_float:
      collapsed: yes
      smooth_scroll: no
      always_allow_html: yes
  word_document:
    toc: yes
  tufte::tufte_html:
    toc: yes
  tufte::tufte_handout:
    citation_package: natbib
    latex_engine: xelatex
  tufte::tufte_book:
    citation_package: natbib
    latex_engine: xelatex
link-citations: yes
---
# Data analysis  
This is a reproducible guide of all analysis performed in the study: "Short daily vs. Conventional Hemodialysis: A Cross-Sectional Study Comparing Bone Health, Skeletal Muscle Function, Inflammatory, and Metabolic State in Old Patients with End-Stage Kidney Disease"
  
Descriptive characteristics are presented as means and standard deviations unless otherwise noted. The Shapiro–Wilk test and Levene were used to verify data distribution nature and homogeneity, respectively. Data were explored using hierarchical cluster analysis, which identified 4 possible cluster for the data (cluster 1, 2, 3, and 4). An independent X2 test was used to compare the proportion of the dialysis type on each cluster. Kruskal-Wallis followed by Dunn’s post-hoc was applied to compare bone mineral density and handgrip strength for each cluster formed. Principal component analysis was performed to identify the top 15 variables that contributes to the total variance. With these top 15 variables, we performed a structural equation model using the lavaan package to identify the crosstalk between handgrip strength and bone mineral density with the other variables. Two model were created according to the variable nature (model 1: physiology and model 2: molecular). The model adequacy criteria were adopted according with the following parameters: Comparative Fit Index (CFI) approximately to 0.9, Root Mean Square Error of Approximation (RMSEA) below 0.8, and Standardized Root Mean Square Residual (SRMR). In the present study, the model presented CFI = 0.86; RMSEA = 0.12; SRMR = 0.06.  
A student t test or Mann-Whitney was used to compare continuous variables among the dialysis groups (CHD and SHD). A multinomial regression was performed to identify associations between dialysis type, HGS, Fat-free mass and BMD. Data was tested for multicollinearity and the Hausman-McFadden test was applied to verify the independence of irrelevant alternatives. Odds ratio (95% confidence intervals [95%]) was calculated based on high mineral density (cut points defined for BMD were based on terciles: low < 1.093 cm2; reduced >1.093 and < 1.168 cm2; high > 1.168.) and SDH as reference categories. Graph visualization was performed according to the Heru Wiryanto [https://rpubs.com/heruwiryanto/multinom-reg]. All analysis was performed using the software R and RStudio version 4.1.3. 
.  
 

## Packages used for data analysis


```{r Packages, message=FALSE, warning=FALSE}
library(dplyr)
library(tidyverse)
library(dendextend)
library(RVAideMemoire)                                        
library(car)                                
library(psych)                                
library(rstatix)                                
library(DescTools)
library(factoextra)
library(FactoMineR)
library(cowplot)
library(lavaan)
library(semPlot) 
library(devtools)
library(Hmisc)
library(data.table)
library(plyr)
library(summarytools)
library(lavaan)
library(lavaanPlot)
library(rstatix)                                
library(emmeans)
library(ggplot2)
library(knitr)
library(kableExtra)
library(htmltools)
library(viridis)
library(hrbrthemes)
library(nnet)
library(AER)
library(lmtest)
library(gtsummary)
library(reshape2)

```

```{r, echo=FALSE, warning=FALSE, message=FALSE}

webshot::install_phantomjs()

```

### Data visualization

```{r Leitura e tipos de variáveis}
data <- read.csv2('dadoscr.csv')
glimpse(data)
```


```{r, echo=FALSE, warning=FALSE, message=FALSE}
kable(data) %>% 
  kable_paper() %>% 
  scroll_box(width = '100%', height = '300px')
```

The datasheet presents `r nrow(data)` hemodialysis patients, with 92 patients from SDH group.


# Exploratory Analysis {.tabset}  
  
## Clustering
```{r, echo=FALSE, warning=FALSE, message=FALSE}
dados <- data[,-1:-2]
row.names(dados) <- data[,1]
View(dados)
## Scaling data

df <- scale(dados)


###### Clustering

d <- dist(df)
hc <- hclust(d)

fviz_dend(x = hc, cex = 0.8, lwd = 0.8, k = 4, color_labels_by_k = TRUE,
                       rect = TRUE,
                       rect_fill = TRUE,
                       type = "phylogenic",
                       repel = TRUE,
                       phylo_layout = "layout.gem")
```

## Chi-square figure
```{r, echo=FALSE, warning=FALSE, message=FALSE}
chi <- read.csv2('Q.csv')

ggplot(chi, aes(x = Patients, fill = cluster))+
  geom_bar(position = "dodge") +
  labs(y = 'frequency', x = 'hemodialysis type') +
  scale_y_continuous(expand = expansion(mult = c(0,0.05))) +
  theme_classic()
```

## PCA biplot
```{r, echo=FALSE, warning=FALSE, message=FALSE}
###### PCA
fpca <- PCA(dados, ncp = 4, graph = FALSE)
fviz_pca_var(fpca, repel=TRUE, col.var="contrib")
```

```{r, echo=FALSE, warning=FALSE, message=FALSE}
#### principal contributors PCA
fviz_contrib(fpca, choice = "var", axes = 1:2, top = 15)
```

## Structural Equation Models

```{r,echo=FALSE, warning=FALSE, message=FALSE, error= TRUE} 
 
model1 <- '
# measurament model 
m1 =~  Femoral.neck + Total.Femur + TUG + L3.L4 + PTH + Phosphorus + Sclerostin + FGF23.Klotho + Calcium + Weight.gain + Mass.Dry + X.6MWT + fat.mass
# regressions

# residual correlations
'

fit1 <- sem(model1, data = df)

model2 <- '
# measurament model
m1 =~ Femoral.neck + Total.Femur + TUG + L3.L4 + Weight.gain + Mass.Dry + X.6MWT + fat.mass
m2 =~ PTH + Phosphorus + Sclerostin + FGF23.Klotho + Calcium

# regressions

# residual correlations
'

fit2 <- sem(model2, data = df)

## Model 3 

model3 <- '
# measurament model
m1 =~ Femoral.neck + Total.Femur + TUG + L3.L4 + Weight.gain + Mass.Dry + X.6MWT + Fat.mass
m2 =~ PTH + Phosphorus + Sclerostin + FGF23.Klotho + Calcium
# regressions
m1 ~ HGS + BMD
m2 ~ HGS + BMD
# residual correlations

'

fit3 <- sem(model3, data = df)

summary(fit3, standardized = TRUE)

fitmeasures(fit3, c("cfi", "rmsea", "srmr")) #cfi should be aprox. 0.9; rmsea below 0.8 and srmr below 0.08
semPaths(fit3, what = "paths", whatLabels = "stand", rotation=1)
lavaanPlot(model = fit3, node_options = list(shape = "box", fontname = "Helvetica"), 
           edge_options = list(color = "grey"), 
           coefs = TRUE, stand=TRUE)
```

# Descriptive Statistics {.tabset .tabset-fade}
## Mean and Standard Deviation by Cluster

```{r, echo=FALSE, warning=FALSE, message=FALSE}
data1 <- read.csv2("data01.csv")
table.1 <- data1 %>% group_by(cluster) %>% 
  get_summary_stats(
  BMD, Total.Femur, L3.L4, Femoral.neck, Fat.mass, FFM, Mass.Dry, Weight.gain, HGS, TUG, X.6MWT, Klotho, FGF23, FGF23.Klotho, Sclerostin, PTH, Calcium, Phosphorus, vitD, FBG, HB, HbA1, TC, TG, HDLc, LDLc, TNF, IL18, IL10, IL.17, IL.6, CRP, SBP, DBP, NO, ADMA,
  type = 'common',
  show = c('n', 'mean', 'sd', 'median'))

kable(table.1) %>% 
  kable_paper() %>% 
  scroll_box(width = '100%', height = '300px')
```

## Mean and Standard Deviation by HD type

```{r, echo=FALSE, warning=FALSE, message=FALSE}
data1 <- read.csv2("data01.csv")

table.2 <- data1 %>% group_by(HD) %>% 
  get_summary_stats(
  BMD, Total.Femur, L3.L4, Femoral.neck, Fat.mass, FFM, Mass.Dry, Weight.gain, HGS, TUG, X.6MWT, Klotho, FGF23, FGF23.Klotho, Sclerostin, PTH, Calcium, Phosphorus, vitD, FBG, HB, HbA1, TC, TG, HDLc, LDLc, TNF, IL18, IL10, IL.17, IL.6, CRP, SBP, DBP, NO, ADMA,
  type = 'common',
  show = c('n', 'mean', 'sd', 'median'))

kable(table.2) %>% 
  kable_paper() %>% 
  scroll_box(width = '100%', height = '300px')
```

## Mean and Standard Deviation by cluster + HD type
```{r, echo=FALSE, warning=FALSE, message=FALSE}

data1 <- read.csv2("data01.csv")

table.3 <- data1 %>% group_by(cluster, HD) %>% 
  get_summary_stats(
  BMD, Total.Femur, L3.L4, Femoral.neck, Fat.mass, FFM, Mass.Dry, Weight.gain, HGS, TUG, X.6MWT, Klotho, FGF23, FGF23.Klotho, Sclerostin, PTH, Calcium, Phosphorus, vitD, FBG, HB, HbA1, TC, TG, HDLc, LDLc, TNF, IL18, IL10, IL.17, IL.6, CRP, SBP, DBP, NO, ADMA,
  type = 'common',
  show = c('n', 'mean', 'sd', 'median'))

kable(table.3) %>% 
  kable_paper() %>% 
  scroll_box(width = '100%', height = '300px')

``` 


# Data normality and homogeneity 

```{r, echo=FALSE, warning=FALSE, message=FALSE}

byf.shapiro(BMD ~ cluster, data1)
leveneTest(BMD ~ cluster*HD, data1, center = mean)
```

```{r, echo=FALSE, warning=FALSE, message=FALSE}
byf.shapiro(BMD ~ HD, data1)
byf.shapiro(Total.Femur ~ HD, data1)
byf.shapiro(L3.L4 ~ HD, data1)
byf.shapiro(Femoral.neck ~ HD, data1)
byf.shapiro(Fat.mass ~ HD, data1)
byf.shapiro(FFM ~ HD, data1)
byf.shapiro(Mass.Dry ~ HD, data1)
byf.shapiro(Weight.gain ~ HD, data1)
byf.shapiro(HGS ~ HD, data1)
byf.shapiro(TUG ~ HD, data1)
byf.shapiro(X.6MWT ~ HD, data1)
byf.shapiro(Klotho ~ HD, data1)
byf.shapiro(FGF23 ~ HD, data1)
byf.shapiro(FGF23.Klotho ~ HD, data1)
byf.shapiro(Sclerostin ~ HD, data1)
byf.shapiro(vitD ~ HD, data1)
byf.shapiro(FBG ~ HD, data1)
byf.shapiro(HB ~ HD, data1)
byf.shapiro(HbA1 ~ HD, data1)
byf.shapiro(TC ~ HD, data1)
byf.shapiro(TG ~ HD, data1)
byf.shapiro(HDLc ~ HD, data1)
byf.shapiro(LDLc ~ HD, data1)
byf.shapiro(TNF ~ HD, data1)
byf.shapiro(IL18 ~ HD, data1)
byf.shapiro(IL10 ~ HD, data1)
byf.shapiro(IL.17 ~ HD, data1)
byf.shapiro(IL.6 ~ HD, data1)
byf.shapiro(CRP ~ HD, data1)
byf.shapiro(SBP ~ HD, data1)
byf.shapiro(DBP ~ HD, data1)
byf.shapiro(NO ~ HD, data1)
byf.shapiro(ADMA ~ HD, data1)
```


```{r}
hdtype <- data1 %>% group_by(HD) %>% 
  get_summary_stats(BMD, Total.Femur, L3.L4, Femoral.neck, Fat.mass, FFM, Mass.Dry, Weight.gain, HGS, TUG, X.6MWT, Klotho, FGF23, FGF23.Klotho, Sclerostin, PTH, Calcium, Phosphorus, vitD, FBG, HB, HbA1, TC, TG, HDLc, LDLc, TNF, IL18, IL10, IL.17, IL.6, CRP, SBP, DBP, NO, ADMA,
  type = 'common')

kable(hdtype) %>% 
  kable_paper() %>% 
  scroll_box(width = '100%', height = '300px')
```

# Main results  

![](Table 1.png)

## Comparison according to dialysis type
  
From 178 subjects, 86 (48%) were performing the CHD modality, while 92 (51%) were performing SDH. The cause of renal disease was diabetes (42.7%), glomerulonephritis (4.5%), hypertension (48.9%), and polycystic kidney disease (3.9%). CHD patients displayed a higher age, albumin, and number of erythropoiesis agents’ administration when compared to SDH.   Furthermore, SDH patients presented a higher week Kt/v than CHD. 
A better bone mineral health was found for SDH group when compared to CHD due to higher values of Total femur. L3-L4. and 1.25 (OH)2 vitD. Furthermore. SDH group also presented lower values of FGF-23. sclerostin. PTH. phosphorus. Ca × PO43-. and pro-inflammatory cytokines (P < 0.05). 

![](Table.2.png)


![](Table.3.png)


# Multinomial regression {.tabset}  
 
Patients with higher fat-free mas and handgrip strength presented 34% and 23% less chances to present low BMD, respectively. Furthermore, CHD modality demonstrated to be a risk factor for low BMD (odds ratio: 4.02; 95%CI: 1.59 – 10.2; P =0.003). Handgrip strength seems to be a protective factor to present medium BMD (odds ratio: 0.89; 95%CI: 0.83 – 0.96; P = 0.003).  
The Figure illustrates the individual probability to present a high, medium, or low BMD according to handgrip strength and dialysis modality. Notably, higher values of handgrip strength are associated with a higher BMD. In general, patients from SDH group are likely to present higher BMD. However, according to the increase of the values of handgrip strength, the effect of dialysis type became similar between CHD and SDH.   

## Model development
```{r, warning=FALSE, message=FALSE}

pacman::p_load(dplyr, car, psych, nnet, AER, lmtest,
               gtsummary, reshape2, ggplot2, DescTools)
d <- read.csv2('multi3.csv', stringsAsFactors = TRUE)
                  

View(d)                                
glimpse(d)                              

summary(d)

table(d$HD.type, d$Bone.classification)


levels(d$Bone.classification)

d$Bone.classification <- factor(d$Bone.classification, levels = c("High", "Reduced", "Low"))


levels(d$HD.type)  
d$HD.type <- relevel(d$HD.type, ref = "SDH")


psych::pairs.panels(d[3:5])


m <- lm(as.numeric(Bone.classification) ~ HD.type + FFM + HGS, data = d)
car::vif(m)


mod <- multinom(Bone.classification ~ FFM + HGS + HD.type, data = d, model = TRUE)

mod0 <- multinom(Bone.classification ~ 1, data = d, model = TRUE)


anova(mod, mod0)

DescTools::PseudoR2(mod, which = "Nagelkerke")


car::Anova(mod, type = "II", test = "Wald")


summary(mod)


lmtest::coeftest(mod)


exp(coef(mod))
exp(confint(mod))
```
## Multinomial regression table
```{r, warning=FALSE, message=FALSE}

tbl_regression(mod, exponentiate = TRUE)
```

![](Table.4.png)

## Figure multinomial regression
```{r, warning=FALSE, message=FALSE}
mod2 <- multinom(Bone.classification ~ HGS + HD.type, data = d, model = TRUE)


anova(mod0, mod2)

DescTools::PseudoR2(mod2, which = "Nagelkerke")


Anova(mod2, type="II", test="Wald")


summary(mod2)


lmtest::coeftest(mod2)


exp(coef(mod2))
exp(confint(mod2))


AIC(mod, mod2)
BIC(mod, mod2)


anova(mod2, mod, test="Chisq")


tab <- table(Observado = d$Bone.classification, Previsto = predict(mod))
tab

prop.table(tab)

acuracia <- sum(diag(tab)) / sum(tab)

caret::confusionMatrix(predict(mod), d$Bone.classification)


d_prev <- cbind(d[3:5], predict(mod, type = "probs", se = TRUE))

View(d_prev)

d_prev <- reshape2::melt(d_prev,
                             id.vars = c("HD.type", "HGS", "FFM"),
                             value.name = "Probabilidade",
                             variable.name = "Bone.classification")


ggplot(d_prev, aes(x = HGS, y = Probabilidade, color = HD.type)) +
  geom_smooth(method = "loess", size = 0.5) +
  facet_grid("Bone.classification")+
  labs(x = "Handgrip strength")+
  labs(y = "Probability")+
  scale_y_continuous(labels = scales::percent_format())+
  theme_bw()+
  guides(color = guide_legend(override.aes = list(fill = NA)))


```
